# Supplementary material for: Development of the Children and Adolescents Physical Activity and Sedentary Questionnaire (CAPAS-Q): Psychometric Validity and Clinical Interpretation
Source: Int J Environ Res Public Health. 2022 Oct 23;19(21):13782. doi: 10.3390/ijerph192113782 (PMC9655272; doi:10.3390/ijerph192113782)
Supplement: Supplementary file 1 [file ijerph-19-13782-s001.zip]

Archive with 3 entries (3 files):
- Supplementary Table S1 CAPAS-Q.pdf
- Supplementary Table S2.pdf
- Supplementary Table S3.pdf
